# Supplementary material for: In Vitro Evaluation of Anti-Inflammatory and Protective Potential of an Extract from Cornus mas L. Fruit against H2O2-Induced Oxidative Stress in Human Skin Keratinocytes and Fibroblasts
Source: Int J Mol Sci. 2022 Nov 9;23(22):13755. doi: 10.3390/ijms232213755 (PMC9696105; doi:10.3390/ijms232213755)
Supplement: Supplementary file 1 [file ijms-23-13755-s001.zip]

Archive with 1 entries (1 files):
- ijms-2024534-supplementary.pdf
